# Supplementary material for: Developing a Short Assessment of Environmental Health Literacy (SA-EHL)
Source: Int J Environ Res Public Health. 2022 Feb 12;19(4):2062. doi: 10.3390/ijerph19042062 (PMC8872614; doi:10.3390/ijerph19042062)
Supplement: Supplementary file 1 [file ijerph-19-02062-s001.zip]

Archive with 1 entries (1 files):
- ijerph-1534344-supplementary.pdf
